# Supplementary material for: Preparation of Antibacterial Gelatin/Genipin Nanofibrous Membrane for Tympanic Membrane Repair
Source: Molecules. 2022 May 3;27(9):2906. doi: 10.3390/molecules27092906 (PMC9104484; doi:10.3390/molecules27092906)
Supplement: Supplementary file 1 [file molecules-27-02906-s001.zip]

Archive with 1 entries (1 files):
- molecules-1662978-supplementary.pdf
